# Supplementary material for: 1,6-Nucleophilic Di- and Trifluoromethylation of para-Quinone Methides with Me3SiCF2H/Me3SiCF3 Facilitated by CsF/18-Crown-6
Source: Molecules. 2024 Jun 19;29(12):2905. doi: 10.3390/molecules29122905 (PMC11206660; doi:10.3390/molecules29122905)
Supplement: Supplementary file 1 [file molecules-29-02905-s001.zip]

Archive with 1 entries (1 files):
- molecules-2969871-supplementary.pdf
